# Supplementary material for: Ganghuo Kanggan Decoction in Influenza: Integrating Network Pharmacology and In Vivo Pharmacological Evaluation
Source: Front Pharmacol. 2020 Dec 10;11:607027. doi: 10.3389/fphar.2020.607027 (PMC7759152; doi:10.3389/fphar.2020.607027)
Supplement: Supplementary file 2 [file table2.xlsx]

## Sheet: 工作表1
influenza related-gene
MX1
GRB2
IRF9
TRAF6
IFIT3
ISG15
MAVS
UBC
JAK2
MYD88
PTPN11
EPO
TLR3
TRAF3
UBE2N
IFNAR2
IRF3
EGFR
DDX58
LEPR
TYK2
OAS1
MX2
IFIT1
IFIT2
IL6
JAK3
JAK1
RSAD2
IFNGR1
STAT1
TANK
IRF7
TLR4
IFNB1
IKBKE
SOCS3
IKBKG
UBE2L6
TBK1
UBA7
IFI6
LEP
IFI35
IFI27
OAS2
TMEM173
IFITM1
TRIM25
EP300
STAT5B
PTPN1
GHR
STAT5A
USP41
STAT2
UBB
NEU1
XAF1
PTPN2
SOCS1
SOCS2
STAT4
PTPN6
ISG20
JUN
IRAK1
IFI16
HERC5
TLR7
STAT3
IFIH1
IRS2
NLRX1
EIF2AK2
MPL
RNF135
IFNLR1
SOCS5
OASL
BST2
STAT6
CREBBP
IFNAR1
OAS3
IRS1
IFNG
TICAM1
TRAF2
SEC14L1
USP18
EPOR
IL10RA
PIAS1
CTSA
NLRC5
APOL6
ATF3
CCL2
CCL8
CXCL10
DDX60
GBP1
HERC6
IFI44
IFI44L
IFIT5
IFITM3
LAMP3
LY6E
PARP12
PLSCR1
RTP4
SAMD9
SCO2
SERPING1
SIGLEC1
SLC22A8
TDRD7
TNFAIP6
TNFSF10
TOR1B
TREX1
TRIM22
XIST
ZCCHC2
