# Supplementary material for: Ganghuo Kanggan Decoction in Influenza: Integrating Network Pharmacology and In Vivo Pharmacological Evaluation
Source: Front Pharmacol. 2020 Dec 10;11:607027. doi: 10.3389/fphar.2020.607027 (PMC7759152; doi:10.3389/fphar.2020.607027)
Supplement: Supplementary file 3 [file table3.xlsx]

## Sheet: 工作表1
active ingredients related-gene
VDR
ACE
PPARD
HMGCR
PTGER3
MMP2
CALM
NPY5R
FKB1A
PRKCE
ERBB4
KCNMA1
ROCK1
ZAP70
SLC6A2
P00736
XDH
GSR
MST1R
ADRA2C
MGAM
TTHY
HSD17B1
CATS
TK
KDR
PLAU
CHRNE
IDO1
NTRK1
C1S
RET4
P05093
MC4R
NTSR1
GLO1
EPHA3
PRKCG
NOS2
CA13
FLT1
HS90A
VTDB
MMP13
HTR1A
TIE2
DCK
SEPR
CCNB1
ALOXE3
ALOX12
RARA
SLC6A4
PTPRS
P11142
LATS2
CCR8
SPRC
MMP3
PRKCZ
CHRM5
FGFR1
PDE2A
MET
GALK1
MTNR1B
P11309
LPAR3
FABP7
AK1C3
PTK2B
O43617
MAP3K3
AXL
CCR6
CASP6
AMYP
PPARA
GRM2
CNR2
NGF
CHRNA6
TYPH
MGLL
PTPRD
RORA
ALDR
ALOX15B
ACADM
CDK9
PIK3C2B
ALOX5
PLK2
HRH3
TTR
AKR1E2
HTR2B
CCR1
MAOB
NAMPT
MAPKAPK2
PTGER2
NCS1
STK6
NGAL
TRPM8
MMP8
KSYK
BACE1
HMDH
HDAC4
LYN
AKR1B10
NEP
MAPKAPK5
CDC25B
CYP2D6
BMPR2
ACVRL1
S1PR2
MK08
TGM2
PRKCB
NTRK2
MAP3K5
RXRA
NOS1
PTGD2
CA14
BMPR1A
MAP2K5
CA4
NR1H3
ROCK2
EPHA2
IMPDH2
Pfmrk
CTSG
PAK7
ELANE
TEK
GRIK1
CHRNA1
PRGR
HTR1B
DNMT1
PLA2G1B
ADRA2B
CD1A
PTGDR
CHRNA5
FABP1
PNPH
TRFL
MMP14
ALBU
PADI4
PLAT
PIK3CG
PPAP
PLK1
MDM2
HTR2C
RTN4R
CATD
PTPRF
GALR3
GPR55
AKT2
IKBKB
Q15075
STK17A
NQO1
DPP4
HTR7
DHSO
SP1
CD38
FFAR4
DRD5
APOA
MYLK
CCNE1
P53041
PLA2G2A
S1PR1
MK01
HRH4
PIK3CA
FLT3
GPBAR1
MAP3K2
ALK
MAOA
ANGI
ADORA1
NR4A1
ALDH2
IL2
ERBB3
CDK8
LGUL
ERBB2
PIN1
SYK
MAPK12
ATP4A
SRD5A1
PRKCI
CDK1
PNMT
GRIN1
PTK2
NAAA
CHRNA4
SHBG
PAK6
FABP5
FPPS
ERG7
ANPRC
SCN2A
USP7
PREP
CHEK1
LRP8
BCHE
HTR6
KIF11
NISCH
BCL2
AMPM2
CAMK2A
CP2C8
HYES
DRD3
GRM5
CATL2
ENPEP
PIK3CB
DDX6
CDD
SLC22A6
AMPM1
CCNT1
OPRD1
G6PD
PYRD
THRB
NPR1
ADRA2A
Q03181
DAO
PDE5A
TOP2A
F7
KC1G2
MAPK8
ADORA2A
KCNH2
IGF1R
PRKD1
HDAC8
CAMK2D
GPR35
F9
F10
LIPE
P53350
ICAM1
Cyp2a5
ESRRA
TNNI3
BCL2L1
HPRT1
TUBA1C
ABL1
CTSV
AKR1B15
CATK
DPYD
HTR3A
STK4
SLC16A3
APLP2
CCNE2
CDC25C
CYP11B2
ADK
FA7
MAPK10
SLC9A1
HDAC2
PDE7A
HXK1
SCN4A
AKR1B1
PTPRB
CTSL
CA2
CYBB
FGFR3
PTGES
OPRK1
ACK1
FGF1
CHRM1
CDK7
PPARG
MERTK
SORD
BAG1
HRH1
DBH
HNF4A
ALOX15
CHEK2
DMPK
FBP1
DRD4
PLA2G7
EPHA4
CDK5R1
TERT
KAT1
RELA
HIF1A
RARB
PRKCD
NQO2
PLGF
PK3CG
CEL
MARK3
TNNC1
EST1
MC5R
RET
MAPT
CYP51A1
Q13231
NOS3
PRKAA1
GSTP1
ANPEP
CCR3
WASP
CYP11B1
CETP
CFTR
AHCY
AURKA
MAPK9
SRD5A2
MMP27
ADRA1A
ALPI
RIPK2
PDE10A
METAP2
CHRNB4
GLP1R
BST1
ST14
PTN11
PTGER1
SRC
SELE
CDK2
CNR1
ABCB1
MMP20
AHR
DHFR
ALOX12B
PGR
PDE4B
CHRNA2
CPB2
CHRM2
DUS6
NR1H4
ODC1
ADORA2B
PIM1
EST1v
ACVR2A
NR3C1
NR1I3
DPEP1
KLKB1
HTR1D
GAA
FABP6
ZA2G
HDAC3
BTK
OPRM1
RENI
FAAH
CA3
CYP17A1
GPR119
ECE1
HCK
AURKB
DHYS
P49789
TPIS
MAP4K1
GABRB3
MTOR
CHRM4
CHLE
SAHH
FABPH
Q92731
CYP2A6
PLG
ACVR2B
TYR
TGFR1
KDM1A
NCOA3
CYP19A1
RARG
STS
MAPK14
AOC3
VCAM1
CCL5
PTAFR
CDK6
NOX1
PDGFRB
P2RY1
CSK
GABRB1
CTSB
CTSS
CAMK2B
TNF
MCR
INSR
TGFBR2
LCK
TLR9
RAF1
MAP3K8
CACP
NGFR
FNTA
BRAF1
S10A9
ACP1
CASP9
ANDR
MAP3K7
CMA1
FYN
HCRTR1
ALPG
ADH1B
CDK5
LDLR
DRD2
LPL
VGFR2
CA5B
CP2C9
VLDLR
MAP2K2
SPYA
SGK1
ADHX
MPO
PRKCQ
PAK4
ADRA1B
ADAM17
GLCM
CHRNA3
FGFR2
IMPA1
SETD7
HTR1E
ADA17
S1PR5
KPCT
SCNN1A
KIT
ELAVL1
UL80
FABP4
GLYC
CCND2
GABRA5
TACR2
LPPL
EGLN1
AKT1
PRKCH
GRIN2B
RB11A
CHUK
PDGFRA
CAH2
NR1H2
NPY2R
PDPK1
RAB5A
TNFRSF1A
ADRB3
PDK2
CASP1
CFAD
CCR5
Q9BY41
SPHK1
CAH12
PRKACA
F2
GRIA1
HCAR2
CA9
TBXAS1
APOA2
TRPA1
CYP2B6
AURKC
TNK2
TAAR1
TXNRD3
PTGS2
BMP7
PRKAB1
HDAC1
GRM4
KLK1
GCR
CTNNB1
HPGDS
MIF
MAP2K1
NFKB1
SIRT1
ABCC1
MK10
TGFBR1
P2RY12
TGM3
NOX4
BMPR1B
GRK2
FCAR
CHRM3
MCHR1
GCGR
CA5A
CTSK
ERR3
PRKDC
S100B
BMP2
NPY1R
ELNE
ESR1
STK33
HSD11B1
PFKFB3
GSK3A
TOP2B
BMP4
AKR1C3
CDK4
DDR2
TXN
AGTR1
G6PI
TRYB2
MAP3K10
TYMS
DYR
ALB
PTK6
PIM3
PTGS1
GRIA4
IDE
MELK
AOFB
NOD2
F3
PTP4A3
MAP4K4
HTR5A
GRM1
PDE4D
HTR2A
SNCA
NR1I2
ITK
PRDX5
CASP7
PDE3A
AKR1A1
CHK1
ADRB2
GAPDH
TLR2
FGFR4
LEG2
PIK3CD
LPAR1
PDK3
APEX1
LKHA4
LEG7
FA10
QPCT
CA1
ADRA1D
B3GA1
ASIC3
CSF1R
IRAK4
DHODH
NTRK3
CFAB
ADAMTS5
MMP10
CCNA2
PTN1
TTK
CA6
CLPP
EPHB2
AR
GATM
TGFR2
PLAUR
FLT4
DHI1
P00747
MGMT
LYAM3
ESR2
YES1
VCP
MAP3K1
ALDOA
FFAR1
CSNK2A1
BRAF
UROK
ICAM2
ACHE
ITAL
AOX1
GSK3B
PTPN13
FDPS
MAOM
DCAM
AKT3
DAPK1
TDP2
AADAT
MTNR1A
SIGMAR1
P32589
MCL1
TYSY
PRKCA
CTNA1
PIM2
CES1
EPHB4
MMP1
CA12
TYMP
CYP3A4
DHB11
CAMK2G
TUBB1
PDE4A
POLB
EPHX2
ANXA5
MMP12
GABRA1
CDC7
KAT2B
CYP1B1
APP
GRIA2
ALPL
COMT
PTGDR2
SLC2A1
IMDH2
SPHK2
HSD11B1L
MAP3K9
PH4H
ROS1
LSS
WEE1
PRSS1
SLC6A3
AK1C2
EBP
HDAC6
TRPV1
PNP
PDE7B
TDP1
CASP3
CATB
HSP90AA1
S1PR3
CHRNA7
CD5R1
ST1E1
P07900
PDE3B
CBR1
CA7
RPS6KB1
NONE
MMP9
PARP1
A1AT
CAH1
TOP1
PTPRC
DRD1
CXCR5
CLK1
CDC25A
RXRB
MPL
EIF2AK2
PTPN1
PTPN11
EGFR
TYK2
ISG20
IKBKE
PTPN6
PTPN2
JAK3
JAK1
JAK2
STAT3
CTSA
JUN
STAT1
VEGFA
CCND1
FOS
KRP1
BAX
TNF
IL-6
CASP3
TP53
MAPK8
CASP8
FASN
PTN
IL1B
CREB3L1
ATF2
LITAF
PECAM1
MAPK8IP2
BIRC5
GAP43
DUOX2
INPPL1
FASLG
ENPP7
HMOX1
AMY2A
CTRB1
LTA4H
NCOA6
CAMKK2
HSP90AA1
SCN5A
ADH1C
PRSS3
PRKCB
PGR
NR3C2
NCOA1
CALM1
